# Supplementary material for: Objective Assessments of Smoking and Drinking Outperform Clinical Phenotypes in Predicting Variance in Epigenetic Aging
Source: Genes (Basel). 2024 Jul 2;15(7):869. doi: 10.3390/genes15070869 (PMC11276345; doi:10.3390/genes15070869)
Supplement: Supplementary file 1 [file genes-15-00869-s001.zip]

Archive with 1 entries (1 files):
- genes-3077967-supplementary.pdf
